# Supplementary material for: New Approaches for Basophil Activation Tests Employing Dendrimeric Antigen–Silica Nanoparticle Composites
Source: Pharmaceutics. 2024 Aug 3;16(8):1039. doi: 10.3390/pharmaceutics16081039 (PMC11359297; doi:10.3390/pharmaceutics16081039)
Supplement: Supplementary file 1 [file pharmaceutics-16-01039-s001.zip]

Archive with 1 entries (1 files):
- pharmaceutics-3117396-supplementary.pdf
